# Supplementary material for: Can pyraclostrobin and epoxiconazole protect conventional and stay-green maize varieties grown under drought stress?
Source: PLoS One. 2019 Aug 20;14(8):e0221116. doi: 10.1371/journal.pone.0221116 (PMC6701797; doi:10.1371/journal.pone.0221116)
Supplement: S1 File — (XLSX) [file pone.0221116.s001.xlsx]

## Sheet: Parameter_rep4
Run	Replication	Variety	Spraying	Y0	Y2	Y5	Y28	Y48	ETR0	ETR2	ETR5	ETR28	ETR48	WUE	E400	gs400	A400	R 23	Ek 23	Ec 23	R 48	Ek 48	Ec 48	leaves	stem	panicle	cob bud	sum
1	1	1	1	0.635	0.658	0.714	0.593	0.708	13.335	13.818	14.994	12.453	14.868	-2.58824	0.17	0	-0.44	0.848952	2.28852	1236.71	757.335	118.182	66.4557	8.6	12.8	0.6	4.2	26.2
1	1	1	2	0.6345	0.661	0.712	0.476	0.706	13.3245	13.881	14.952	9.996	14.826	0.0833333	-0.12	0	-0.01	1.31102	2.56012	814.004	886.816	89.7717	43.6515	7.3	10.8	0.7	5.7	24.5
1	1	2	1	0.6535	0.612	0.701	0.507	0.634	13.7235	12.852	14.721	10.647	13.314	3.07692	-0.13	0	-0.4	1.18039	2.3079	1064.29	958.525	614.286	48.1481	8.3	12.6	0.6	2.3	23.8
1	1	2	2	0.6815	0.661	0.7	0.703	0.713	14.3115	13.881	14.7	14.763	14.973	17.0588	0.17	0	2.9	1.91953	2.86579	799.92	936.146	76.2557	50	6	11.2	0.6	8.3	26.1
1	2	1	1	0.702	0.645	0.712	0.475	0.626	14.742	13.545	14.952	9.975	13.146	10.9551	0.89	0.03	9.75	0.648952	2.60466	1136.71	752.459	118.182	67.6923	9.5	12.4	0.4	4	26.3
1	2	1	2	0.6355	0.653	0.718	0.68	0.699	13.3455	13.713	15.078	14.28	14.679	2.42857	-0.14	0	-0.34	1.20412	2.79765	858.873	914.323	83.32	40.4762	7.9	12.1	0.4	5.4	25.8
1	2	2	1	0.56	0.651	0.695	0.699	0.703	11.76	13.671	14.595	14.679	14.763	10.5	-0.06	0	-0.63	1.18039	1.96694	1064.29	936.496	614.286	56.3636	7	12	0.5	4.1	23.6
1	2	2	2	0.635	0.64	0.705	0.711	0.71	13.335	13.44	14.805	14.931	14.91	2.5	-0.18	0	-0.45	1.89298	2.03684	805.312	1028.28	56.64	50	7.9	11	0.6	6.7	26.2
1	3	1	1	0.635	0.661	0.716	0.534	0.633	13.335	13.881	15.036	11.214	13.293	4.09091	-0.11	0	-0.45	0.78535	2.69659	1056.29	754.897	259.023	62.074	5.4	10.8	0.6	5.7	22.5
1	3	1	2	0.6345	0.657	0.712	0.547	0.738	13.3245	13.797	14.952	11.487	15.498	3.66667	-0.03	0	-0.11	1.30289	2.95039	1023.62	900.647	69.6694	50	7.7	12.3	0.6	5.4	26
1	3	2	1	0.648	0.657	0.65	0.603	0.69	13.608	13.797	13.65	12.663	14.49	-6	-0.03	0	0.18	0.689739	2.13742	917.22	902.511	223.822	52.2559	6.3	8.3	0.5	12.1	27.2
1	3	2	2	0.6815	0.641	0.692	0.709	0.708	14.3115	13.461	14.532	14.889	14.868	13.75	0.28	0.01	3.85	1.8537	2.23494	856.275	1078.58	56.64	50	5.3	8	0.5	11.1	24.9
1	4	1	1	0.657333	0.654667	0.714	0.534	0.655667	13.804	13.748	14.994	11.214	13.769	9.32632	0.316667	0.01	2.95333	0.627751	2.69659	1076.57	804.897	298.462	62.074	7.83333	12	0.533333	4.63333	25
1	4	1	2	0.6355	0.642	0.712	0.485	0.653	13.3455	13.482	14.952	10.185	13.713	2.29412	-0.17	0	-0.39	1.12292	2.49404	1009.84	912.419	83.75	45	8.5	13.9	0.7	2.9	26
1	4	2	1	0.6205	0.64	0.682	0.603	0.675667	13.0305	13.44	14.322	12.663	14.189	3.86364	-0.0733333	0	-0.283333	0.51684	2.13742	778.7	902.511	484.131	52.2559	7.2	10.9667	0.533333	6.16667	24.8667
1	4	2	2	0.635	0.622	0.731	0.721	0.722	13.335	13.062	15.351	15.141	15.162	-37	-0.01	0	0.37	1.95541	2.26542	720.502	981.745	56.64	50	6.4	5.1	0.2	16.8	28.5
2	1	1	1	0.6346	0.68	0.74	0.5915	0.425	13.3266	14.28	15.54	12.4215	8.925	7.27778	0.18	0	1.31	0.674094	2.04806	1064.6	772.994	267.582	62.54	6.37	10.5	0.51	2.54	19.92
2	1	1	2	0.6336	0.72	0.739	0.635	0.686	13.3056	15.12	15.519	13.335	14.406	0	-0.01	0	0	1.06996	2.25657	855.814	867.564	72.6853	52.6601	7.55	11.01	0.55	2.39	21.5
2	1	2	1	0.7045	0.727	0.691	0.557	0.698	14.7945	15.267	14.511	11.697	14.658	1.53846	-0.13	0	-0.2	0.824387	2.31894	718.106	908.777	97.619	48.2394	7.82	11.59	0.44	3.39	23.24
2	1	2	2	0.7499	0.734	0.756	0.689	0.672	15.7479	15.414	15.876	14.469	14.112	13	0.56	0.02	7.28	1.90734	2.56227	633.797	1092.26	50	50.2299	6.72	11.22	0.35	1.81	20.1
2	2	1	1	0.6066	0.671	0.753	0.549	0.691	12.7386	14.091	15.813	11.529	14.511	-0.3	0.1	0	-0.03	0.90219	2.27106	974.502	754.677	426.88	61.7857	7.77	9.74	0.46	3.12	21.09
2	2	1	2	0.5786	0.708	0.753	0.62	0.524	12.1506	14.868	15.813	13.02	11.004	-0.909091	-0.11	0	0.1	0.0330241	2.80816	921.014	903.127	80	59.2593	8.45	10.32	0.56	4.11	23.44
2	2	2	1	0.70546	0.722	0.758	0.515	0.144	14.8147	15.162	15.918	10.815	3.024	3.8	-0.05	0	-0.19	0.732175	1.26082	919.892	905.742	717.949	49.7954	7.23	11.37	0.35	5.2	24.15
2	2	2	2	0.7647	0.721	0.75	0.709	0.692	16.0587	15.141	15.75	14.889	14.532	10.931	0.87	0.04	9.51	1.87824	2.5527	634.867	1031.98	47.0149	50	6.33	9.83	0.55	3.73	20.44
2	3	1	1	0.6216	0.663	0.761	0.634	0.675	13.0536	13.923	15.981	13.314	14.175	-0.181818	0.66	0.02	-0.12	0.988688	2.01168	1018.3	756.057	147.368	68.0488	9.78	8.78	0.53	2.81	21.9
2	3	1	2	0.6336	0.675	0.75	0.726	0.671	13.3056	14.175	15.75	15.246	14.091	11.427	0.89	0.04	10.17	1.05862	2.14387	1050.62	934.196	70.7139	52.7465	8.24	11.34	0.52	1.28	21.38
2	3	2	1	0.70546	0.72	0.747	0.536	0.667	14.8147	15.12	15.687	11.256	14.007	11.2157	0.51	0.02	5.72	0.824387	2.19003	718.106	936.991	97.619	52.5773	7.49	12.16	0.53	2.59	22.77
2	3	2	2	0.6346	0.73	0.751	0.69	0.693	13.3266	15.33	15.771	14.49	14.553	11.5588	0.68	0.03	7.86	1.50289	2.81682	605.408	903.779	50	55.1493	7.1	9.68	0.39	5.64	22.81
2	4	1	1	0.620933	0.671333	0.751333	0.5915	0.597	13.0396	14.098	15.778	12.4215	12.537	1.23404	0.313333	0.00666667	0.386667	0.821657	1.61027	919.136	744.576	213.944	60.9694	7.97333	9.67333	0.5	2.82333	20.97
2	4	1	2	0.5786	0.652	0.76	0.706	0.676	12.1506	13.692	15.96	14.826	14.196	11.1803	0.61	0.02	6.82	1.51392	2.77853	957.932	906.653	70	50.4082	7.71	11.49	0.4	4.55	24.15
2	4	2	1	0.70514	0.723	0.732	0.536	0.503	14.8079	15.183	15.372	11.256	10.563	16.1515	0.11	0.00666667	1.77667	0.79365	2.25659	685.368	930.503	304.396	63.5374	7.51333	11.7067	0.44	3.72667	23.3867
2	4	2	2	0.6736	0.736	0.756	0.683	0.681	14.1456	15.456	15.876	14.343	14.301	10.3333	0.9	0.03	9.3	2.07804	2.5026	724.577	1079.49	50	54.898	7.15	10.18	0.38	5.29	23
3	1	1	1	0.623	0.7087	0.6291	0.5292	0.6225	13.083	14.8827	13.2111	11.1132	13.0725	2.41667	0.12	0	0.29	0.820227	2.08536	1055.26	778.776	260	60.5046	5.62	7.7	0.55	6.54	20.41
3	1	1	2	0.6185	0.6916	0.619	0.6262	0.6615	12.9885	14.5236	12.999	13.1502	13.8915	9.2	0.45	0.01	4.14	1.14366	2.46706	1060.52	908.206	78.3931	50	5.28	7.68	0.44	8.43	21.83
3	1	2	1	0.6245	0.7005	0.6001	0.5588	0.6255	13.1145	14.7105	12.6021	11.7348	13.1355	7.35294	0.34	0.01	2.5	1.02292	1.99546	1010.17	937.81	81.1487	53.14	5.02	5.36	0.43	10.92	21.73
3	1	2	2	0.6225	0.6926	0.6364	0.6624	0.6925	13.0725	14.5446	13.3644	13.9104	14.5425	8.30303	0.66	0.02	5.48	1.93377	2.51433	985.952	1068.95	54.231	54.0291	6.97	5.28	0.29	12.74	25.28
3	2	1	1	0.606	0.6648	0.6213	0.5594	0.6275	12.726	13.9608	13.0473	11.7474	13.1775	8.15556	0.45	0.01	3.67	0.708684	1.8948	1094.98	745.773	163.658	52.5714	5.76	9.53	0.57	5.65	21.51
3	2	1	2	0.617	0.6898	0.6072	0.619	0.656	12.957	14.4858	12.7512	12.999	13.776	11.2143	0.42	0.01	4.71	1.41492	2.50553	1238.7	907.186	72.1404	50	5.84	9.01	0.45	10.51	25.81
3	2	2	1	0.6145	0.6743	0.5867	0.528	0.6315	12.9045	14.1603	12.3207	11.088	13.2615	13.3704	0.27	0.01	3.61	1.24529	2.15715	1064.5	929.823	102.297	53.2317	5.87	7.26	0.58	8.22	21.93
3	2	2	2	0.601	0.6636	0.6398	0.6712	0.6965	12.621	13.9356	13.4358	14.0952	14.6265	11.5526	0.76	0.03	8.78	2.01	2.49893	793.902	1004.84	60.6023	51.3	5.25	6.64	0.38	10.07	22.34
3	3	1	1	0.6295	0.7002	0.6237	0.5364	0.6245	13.2195	14.7042	13.0977	11.2644	13.1145	11.209	0.67	0.02	7.51	1.07165	1.86603	921.334	756.735	207.619	61.0811	6.64	8.85	0.56	12.7	28.75
3	3	1	2	0.6245	0.6933	0.6111	0.6004	0.6665	13.1145	14.5593	12.8331	12.6084	13.9965	1.1	0.2	0	0.22	1.12176	2.77019	1180.56	910.444	77.35	40	7.17	9.54	0.5	6.27	23.48
3	3	2	1	0.6295	0.7053	0.5986	0.5434	0.6645	13.2195	14.8113	12.5706	11.4114	13.9545	3.05128	0.39	0.01	1.19	1.00054	1.78845	1055.84	939.885	60	54.1007	5.93	6.25	0.54	11.82	24.54
3	3	2	2	0.6245	0.6961	0.6471	0.6748	0.6665	13.1145	14.6181	13.5891	14.1708	13.9965	8.29688	0.64	0.02	5.31	1.70443	2.77019	922.36	910.444	53.2717	50	5.85	7.03	0.44	11.6	24.92
3	4	1	1	0.6195	0.691233	0.6247	0.541667	0.624833	13.0095	14.5159	13.1187	11.375	13.1215	9.25	0.413333	0.01	3.82333	1.03352	2.28207	1108.72	793.761	160.426	64.719	6.00667	8.69333	0.56	8.29667	23.5567
3	4	1	2	0.6215	0.7062	0.6098	0.6028	0.662	13.0515	14.8302	12.8058	12.6588	13.902	8.7027	0.74	0.03	6.44	1.41423	2.72869	922.785	851.644	80.4581	45	6.84	10.21	0.49	6.88	24.42
3	4	2	1	0.622833	0.693367	0.595133	0.5434	0.6405	13.0795	14.5607	12.4978	11.4114	13.4505	7.3	0.333333	0.01	2.43333	0.922916	1.64702	1010.17	939.173	81.1487	54.0642	5.60667	6.29	0.516667	10.32	22.7333
3	4	2	2	0.6445	0.6358	0.6427	0.667	0.6975	13.5345	13.3518	13.4967	14.007	14.6475	10.2	0.7	0.03	7.14	1.89597	2.81708	903.296	941.623	68.3622	50	5.31	6.33	0.45	11.24	23.33

## Sheet: CCI_rep12
Run	Replication	Variety	Spraying	CCI0	CCI2	CCI5	CCI28	CCI48
1	1	1	1	17.1	19.3	13	16.1	17
1	1	1	2	16.3	18.1	21.2	15.7	22
1	1	2	1	15.8	18.3	22.6	17.4	22.6
1	1	2	2	21.5	24.2	25.7	23.5	24.1
1	2	1	1	20.9	16	16.8	14.4	15.8
1	2	1	2	19.5	20.7	25.3	16.42	16.6
1	2	2	1	23.9	16.5	30.1	19.4	21.8
1	2	2	2	24	21.5	22.9	21	27.1
1	3	1	1	19.9	15	16.6	14.9	16.3
1	3	1	2	19.6	26.9	28.3	16.42	21.6
1	3	2	1	25.3	13.9	26.6	9.7	18.8
1	3	2	2	19	19.1	25.1	20.1	24.07
1	4	1	1	19.3	19.8	19.7	16	21.5
1	4	1	2	24.5	16.7	15.3	16.42	19.1
1	4	2	1	18.4	13.9	20.2	17	21.8
1	4	2	2	17.7	21.3	27.8	20.7	24.9
1	5	1	1	15	18.9	23.7	17.4	21.7
1	5	1	2	15.4	20	17	17.3	17.3
1	5	2	1	18.6	18.5	24.1	20.6	29.9
1	5	2	2	19.5	19.7	21.2	20.7	24.7
1	6	1	1	22	13.9	31	15.76	15.4
1	6	1	2	16.6	21.4	20.8	16.1	15.8
1	6	2	1	24.4	22.7	28.9	15.7	29.1
1	6	2	2	23.5	16.6	31.2	20.7	24.5
1	7	1	1	20.1	12.2	16.3	15.76	17.95
1	7	1	2	16.1	17.9	15.8	16.42	20.3
1	7	2	1	28	16.3	20.1	24	24.23
1	7	2	2	22.6	18.5	23.8	20.7	24.6
1	8	1	1	19.6	15	22.6	15.76	17.95
1	8	1	2	19	20.4	20.4	17.1	18.72
1	8	2	1	15	18.9	20.5	27	24.23
1	8	2	2	17.7	17.4	24.3	18.2	23.8
1	9	1	1	15.9	17.5	22.2	15.76	17.95
1	9	1	2	16.1	23.6	24.1	16.42	18.72
1	9	2	1	14.4	26	18.6	26.6	25.63
1	9	2	2	14.9	18.4	26.9	20.7	25.14
1	10	1	1	18.86	16.4	20.21	15.76	17.95
1	10	1	2	21.5	21.7	17.9	16.42	18.9
1	10	2	1	20.42	18.3333	23.52	19.71	24.23
1	10	2	2	23.5	26.1	39.5	20.7	24.6
1	11	1	1	18.86	16.4	20.21	15.76	17.95
1	11	1	2	19.6	19.7	22.9	16.42	16.9
1	11	2	1	20.42	18.3333	23.52	19.71	24.23
1	11	2	2	16	29.8	37.1	20.7	29
1	12	1	1	18.86	16.4	20.21	15.76	17.95
1	12	1	2	18	14	27.5	15.9	18.72
1	12	2	1	20.42	18.3333	23.52	19.71	24.23
1	12	2	2	17.7	33.4	48.4	20.7	24.07
2	1	1	1	15.7	16.1	12.6	22.3	5.7
2	1	1	2	14.3	16.4	15.8	16.7	15.9
2	1	2	1	21.2	9.8	14	19.5	25.3
2	1	2	2	15.9	11.6	17.9	22.5	21.8
2	2	1	1	12.9	14.6	16.4	21.9	7.4
2	2	1	2	18.4	12	21	17.7	16.7
2	2	2	1	18.3	14.3	18.2	22	30.2
2	2	2	2	13	24.5	28.3	24.6	22.5
2	3	1	1	11	12.5	24.2	23.5	7.8
2	3	1	2	19.9	13.7	20.8	16.3	18.7
2	3	2	1	14.5	18.6	19.2	27.2	32
2	3	2	2	13.5	27.5	33.6	27.6	21.7
2	4	1	1	13.1	13.8	10.9	18.9	17.4
2	4	1	2	12.4	15.5	15.2	20.6	20
2	4	2	1	18.5	10.7	15.1	15.5	3.3
2	4	2	2	20.1	13.6	12.6	23.3	17.9
2	5	1	1	13	14.9	17	17.7	18.5
2	5	1	2	18	18.2	20.5	23.1	21.2
2	5	2	1	23.6	14.8	17	15.3	23.9
2	5	2	2	13	20.4	12.7	18.7	21.2
2	6	1	1	14.7	12.2	22.9	17.7	18.2
2	6	1	2	12.2	17.5	25.2	24.7	19.7
2	6	2	1	13	28.2	24.5	15.8	20.7
2	6	2	2	13.6	9.9	16.1	24.8	12.4
2	7	1	1	15	15.9	13.3	13.9	19.4
2	7	1	2	13.7	11.4	11.1	20.1	21.1
2	7	2	1	12.9	13.7	11.1	20.4	21.8
2	7	2	2	22.7	13.2	12.7	24.2	21.9
2	8	1	1	15.6	16	20.9	13.8	22.3
2	8	1	2	17.2	11.5	14.9	19.7	18
2	8	2	1	12.8	15.9	12	21.3	19.8
2	8	2	2	17.1	24.4	14.4	25.9	24.5
2	9	1	1	17.3	15.42	17.27	17.5	20.4
2	9	1	2	12.2	12	18.3	20.3	19.9
2	9	2	1	18.3	19.8	17.8	18.4	19
2	9	2	2	16.4	11.1	19.5	23.6	16.6
2	10	1	1	14.25	14.6	17.27	18.85	15.23
2	10	1	2	15.4	12.4	14.1	19.6	20.4
2	10	2	1	17.01	16.2	16.54	19.48	21.78
2	10	2	2	16.2	13.4	17.3	31.7	30.4
2	11	1	1	14.25	14.6	17.27	18.85	15.23
2	11	1	2	12.2	16.2	16.8	21.3	20.1
2	11	2	1	17.01	16.2	16.54	19.48	21.78
2	11	2	2	23.3	19.7	16.2	25.6	33.1
2	12	1	1	14.25	14.6	17.27	18.85	15.23
2	12	1	2	12.3	14.25	19.8	19.3	19.9
2	12	2	1	17.01	16.2	16.54	19.48	21.78
2	12	2	2	15.9	17.2	18.4	27	34.7
3	1	1	1	11.0105	7.93667	6.90667	9.03478	22.2724
3	1	1	2	11.99	8.2725	7.25862	12.8189	22.4676
3	1	2	1	11.619	8.24667	7.108	13.1	26.1889
3	1	2	2	10.6975	9.32333	7.6	14.5675	26.6375
3	2	1	1	11.0105	7.93667	6.90667	9.03478	22.2724
3	2	1	2	11.99	8.2725	7.25862	12.8189	22.4676
3	2	2	1	11.619	8.24667	7.108	13.1	26.1889
3	2	2	2	10.6975	9.32333	7.6	14.5675	26.6375
3	3	1	1	11.0105	7.93667	6.90667	9.03478	22.2724
3	3	1	2	11.99	8.2725	7.25862	12.8189	22.4676
3	3	2	1	11.619	8.24667	7.108	13.1	26.1889
3	3	2	2	10.6975	9.32333	7.6	14.5675	26.6375
3	4	1	1	11.0105	7.93667	6.90667	9.03478	22.2724
3	4	1	2	11.99	8.2725	7.25862	12.8189	22.4676
3	4	2	1	11.619	8.24667	7.108	13.1	26.1889
3	4	2	2	10.6975	9.32333	7.6	14.5675	26.6375
3	5	1	1	11.0105	7.93667	6.90667	9.03478	22.2724
3	5	1	2	11.99	8.2725	7.25862	12.8189	22.4676
3	5	2	1	11.619	8.24667	7.108	13.1	26.1889
3	5	2	2	10.6975	9.32333	7.6	14.5675	26.6375
3	6	1	1	11.0105	7.93667	6.90667	9.03478	22.2724
3	6	1	2	11.99	8.2725	7.25862	12.8189	22.4676
3	6	2	1	11.619	8.24667	7.108	13.1	26.1889
3	6	2	2	10.6975	9.32333	7.6	14.5675	26.6375
3	7	1	1	11.0105	7.93667	6.90667	9.03478	22.2724
3	7	1	2	11.99	8.2725	7.25862	12.8189	22.4676
3	7	2	1	11.619	8.24667	7.108	13.1	26.1889
3	7	2	2	10.6975	9.32333	7.6	14.5675	26.6375
3	8	1	1	11.0105	7.93667	6.90667	9.03478	22.2724
3	8	1	2	11.99	8.2725	7.25862	12.8189	22.4676
3	8	2	1	11.619	8.24667	7.108	13.1	26.1889
3	8	2	2	10.6975	9.32333	7.6	14.5675	26.6375
3	9	1	1	11.0105	7.93667	6.90667	9.03478	22.2724
3	9	1	2	11.99	8.2725	7.25862	12.8189	22.4676
3	9	2	1	11.619	8.24667	7.108	13.1	26.1889
3	9	2	2	10.6975	9.32333	7.6	14.5675	26.6375
3	10	1	1	11.0105	7.93667	6.90667	9.03478	22.2724
3	10	1	2	11.99	8.2725	7.25862	12.8189	22.4676
3	10	2	1	11.619	8.24667	7.108	13.1	26.1889
3	10	2	2	10.6975	9.32333	7.6	14.5675	26.6375
3	11	1	1	11.0105	7.93667	6.90667	9.03478	22.2724
3	11	1	2	11.99	8.2725	7.25862	12.8189	22.4676
3	11	2	1	11.619	8.24667	7.108	13.1	26.1889
3	11	2	2	10.6975	9.32333	7.6	14.5675	26.6375
3	12	1	1	11.0105	7.93667	6.90667	9.03478	22.2724
3	12	1	2	11.99	8.2725	7.25862	12.8189	22.4676
3	12	2	1	11.619	8.24667	7.108	13.1	26.1889
3	12	2	2	10.6975	9.32333	7.6	14.5675	26.6375
